# Supplementary material for: The feasibility and clinical significance of lateral approach thyroidectomy
Source: PLoS One. 2024 Mar 22;19(3):e0300604. doi: 10.1371/journal.pone.0300604 (PMC10959362; doi:10.1371/journal.pone.0300604)
Supplement: S1 Data — (ZIP) [file pone.0300604.s001.zip]

Archive with 25 entries (25 files):
- ╝╫╫┤╧┘╟╗╛╡╩2╛▌/1.sav
- ╝╫╫┤╧┘╟╗╛╡╩2╛▌/11.sav
- ╝╫╫┤╧┘╟╗╛╡╩2╛▌/1111.docx
- ╝╫╫┤╧┘╟╗╛╡╩2╛▌/BMI.spv
- ╝╫╫┤╧┘╟╗╛╡╩2╛▌/▒φ.docx
- ╝╫╫┤╧┘╟╗╛╡╩2╛▌/▓╗═1⁄4╚δ┬╖╟╗╛╡╝╫╫┤╧┘╩╓╩⌡║═┤1⁄2═│┐¬╖┼╝╫╫┤╧┘╩╓╩⌡┴╞╨o╖╓╬÷_└┤╥μ.caj
- ╝╫╫┤╧┘╟╗╛╡╩2╛▌/▓α╖╜╚δ┬╖╝╫╫┤╧┘╦μ╖├─┌╚▌(1)1.xlsx
- ╝╫╫┤╧┘╟╗╛╡╩2╛▌/│÷╤¬┴┐.spv
- ╝╫╫┤╧┘╟╗╛╡╩2╛▌/╖╤╙├.spv
- ╝╫╫┤╧┘╟╗╛╡╩2╛▌/╖╤╙├╖╜▓ε▓╗╞δú1⁄4╗╗╖╟▓╬╩2╝∞╤Θ.spv
- ╝╫╫┤╧┘╟╗╛╡╩2╛▌/╖╤╙├═≥ ╖╜▓ε▓╗╞δ.spv
- ╝╫╫┤╧┘╟╗╛╡╩2╛▌/╖╤╙├═≥.spv
- ╝╫╫┤╧┘╟╗╛╡╩2╛▌/╝╫╫┤╧┘ ╦μ╖├.docx
- ╝╫╫┤╧┘╟╗╛╡╩2╛▌/┴▄░═╜ß╩2─┐.spv
- ╝╫╫┤╧┘╟╗╛╡╩2╛▌/┬·╥Γ.spv
- ╝╫╫┤╧┘╟╗╛╡╩2╛▌/─Ω┴Σ.spv
- ╝╫╫┤╧┘╟╗╛╡╩2╛▌/╩╓╩⌡╩▒╝Σ.spv
- ╝╫╫┤╧┘╟╗╛╡╩2╛▌/╩╓╩⌡╩▒╝Σ╖╜▓ε▓╗╞δú1⁄4╗╗╖╟▓╬╩2╝∞╤Θ.spv
- ╝╫╫┤╧┘╟╗╛╡╩2╛▌/╩╫╚╒╥2┴≈┴┐.spv
- ╝╫╫┤╧┘╟╗╛╡╩2╛▌/╠█═┤1.spv
- ╝╫╫┤╧┘╟╗╛╡╩2╛▌/╥2┴≈╣▄╩▒╝Σ.spv
- ╝╫╫┤╧┘╟╗╛╡╩2╛▌/╙╨╬▐╔∙╦╗╗≥╝╫╝⌡.spv
- ╝╫╫┤╧┘╟╗╛╡╩2╛▌/╓╫┴÷┤≤╨í.spv
- ╝╫╫┤╧┘╟╗╛╡╩2╛▌/╫í╘║╩▒╝Σ.spv
- ╝╫╫┤╧┘╟╗╛╡╩2╛▌/╫▄╥2┴≈┴┐.spv
