# Supplementary material for: The feasibility and clinical significance of lateral approach thyroidectomy
Source: PLoS One. 2024 Mar 22;19(3):e0300604. doi: 10.1371/journal.pone.0300604 (PMC10959362; doi:10.1371/journal.pone.0300604)
Supplement: S1 Data — (ZIP) [file pone.0300604.s001.zip › ╝╫╫┤╧┘╟╗╛╡╩2╛▌/▓α╖╜╚δ┬╖╝╫╫┤╧┘╦μ╖├─┌╚▌(1)1.xlsx]

## Sheet: Sheet1
姓名	登记号	年龄	性别	BMI	肿瘤大小	肿瘤长径（mm）	手术方式		费用		手术时间	出血量	首日引流量	总引流	放置引流管时间	住院时间	淋巴结数量	疼痛VAS评分1天	疼痛VAS评分3天	声音嘶哑（短暂性）	甲旁减（短暂性）	饮水呛咳	出血感染	满意度
黄静	16078501	36	2	23.3	0.18*0.24	2.4	锁骨下	1	25149	2.51	203	11	40	50	3	9	5	2	1	0	0	0	0	1
陈艳梅	17212534	47	2	19.5	0.2*0.3	3	锁骨下	1	24434	2.44	200	12	80	90	3	8	4	3	1	0	0	0	0	1
张爱玉	17439333	38	2	23	0.27*0.37	3.7	锁骨下	1	23780	2.38	210	11	30	48	2	8	5	2	1	0	0	0	0	1
杜辉	05416018	52	2	19.3	0.7*0.6	7	锁骨下	1	23056	2.31	170	10	55	80	3	7	3	3	1	0	0	0	0	1
赵文娟	17618928	36	2	27.9	3.5*2.5	35	锁骨下	1	24335	2.43	80	13	55	85	3	6	5	3	1	0	0	0	0	1
张林美	05353664	55	2	24.7	0.4	4	锁骨下	1	24317	2.43	145	11	50	83	3	7	3	2	1	0	0	0	0	1
7		34	2	22.4		3.4	锁骨下	1	25323	2.53	210	11	45	65	2	7	5	2	1	0	0	0	0	1
8		43	2	25.4		4	锁骨下	1	23134	2.31	190	13	75	85	3	6	4	3	1	0	0	0	0	1
9		38	1	23.9		3.8	锁骨下	1	23334	2.33	220	14	35	50	2	7	4	3	1	0	0	0	0	1
10		52	2	27.9		9	锁骨下	1	23022	2.3	165	10	60	78	3	6	5	3	1	0	0	0	0	1
11		37	2	24.8		25	锁骨下	1	22225	2.22	85	11	50	75	2	5	5	3	1	0	0	0	0	1
12		54	2	23.8		4	锁骨下	1	24367	2.44	155	11	45	88	3	7	3	2	1	0	0	0	0	1
13		45	1	27		5	锁骨下	1	23434	2.34	200	13	55	70	3	6	4	2	1	0	0	0	0	1
		7.67614		2.72164		9.95192			905.115		45.7787	1.26085	14.2212	15.0988	0.480384	1.06819	0.83205	0.518875
沈秋红	17160774	66	2	24.3	1.8*1.2	18	腋窝	2	23412	2.34	163	11	20	35	2	7	3	3	1	0	0	0	0	1
张理君	03490931	55	2	24.7	1.2*0.7	12	腋窝	2	24317	2.43	180	12	50	60	3	7	4	2	1	0	0	0	0	1
李丽玉	17235218	25	2	27.2	4.1*1.4	41	腋窝	2	22661	2.27	205	10	50	60	3	6	1	3	1	0	0	0	0	1
黄海玲	16871675	49	2	24.3	3.1*2.1	31	腋窝	2	23711	2.37	200	11	120	190	3	6	3	3	1	0	0	0	0	1
韩翠翠	03390275	34	2	19.5	1.2*1.5	15	腋窝	2	23444	2.34	100	13	45	60	3	7	5	3	1	0	0	0	0	1
郭春丽	03600180	45	2	23.4	0.3*0.5	5	腋窝	2	25810	2.58	140	12	50	65	3	10	5	2	1	0	0	0	0	1
7		43	2	23.2		10	腋窝	2	25563	2.56	150	10	35	50	3	8	3	3	1	0	0	0	0	1
8		34	2	22.5		15	腋窝	2	24443	2.44	110	12	45	65	2	7	4	2	1	0	0	0	0	1
		13.0541		2.18301		11.8555			1089.93		38.7409	1.06066	29.3911	48.2506	0.46291	1.28174	1.30931	0.517549
周秀丽	16578797	49	2	22.4	0.2	2	锁骨上	3	21176	2.12	100	5	10	18	2	5	4	3	1	0	0	0	0	2
李飞艳	17554228	40	2	25.4	2.7*1.5	27	锁骨上	3	12467	1.25	95	11	30	45	2	8	3	2	1	0	0	0	0	2
邸见红	15965521	36	2	23.9	0.2*0.4	4	锁骨上	3	22388	2.24	120	31	80	95	3	6	4	3	1	0	0	0	0	1
王红玉	17583457	43	2	27.9	0.3*0.5	5	锁骨上	3	22177	2.22	90	11	40	52	3	6	4	2	1	0	1	0	0	1
丁洪连	05848942	52	2	24.8	0.8	8	锁骨上	3	20422	2.04	100	12	45	75	3	7	6	3	1	0	0	0	0	1
郑升	04476069	36	1	23.8	0.5	5	锁骨上	3	17817	1.78	90	10	40	50	3	7	2	2	1	1	0	0	0	1
高冰	05973087	27	1	27	0.8*0.8	8	锁骨上	3	14675	1.47	80	11	75	90	3	8	2	3	1	0	0	0	0	1
杨芝梅	04605108	56	2	26.3	4*2	40	锁骨上	3	12887	1.29	60	11	40	50	3	6	2	2	1	0	0	0	0	1
关娜娜	02796919	40	2	21.5	0.2	2	锁骨上	3	21160	2.12	80	10	35	40	3	6	4	3	1	0	0	0	0	1
张薇	17629260	25	2	19.5	0.5	5	锁骨上	3	22960	2.3	50	9	15	17	2	6	5	2	1	0	0	0	0	1
杨翠燕	05860457	38	2	21.5	1	10	锁骨上	3	21093	2.11	75	10	25	30	2	5	3	3	1	0	0	0	0	1
12		50	2	23.3		3	锁骨上	3	16765	1.68	90	5	15	23	3	8	3	2	1	0	0	0	0	1
13		40	2	19.5		25	锁骨上	3	14775	1.48	95	11	30	45	3	7	5	3	1	0	0	0	0	1
14		36	2	23		5	锁骨上	3	19843	1.98	110	31	70	95	3	5	5	3	1	0	0	0	0	1
15		44	2	19.3		4	锁骨上	3	20134	2.01	85	11	40	52	3	8	3	3	1	0	0	0	0	1
16		53	2	27.9		9	锁骨上	3	21245	2.12	95	12	45	75	3	6	4	3	1	0	0	0	0	1
17		37	2	24.7		6	锁骨上	3	13442	1.34	90	10	45	50	3	6	4	2	1	0	0	0	0	1
18		27	2	26.3		6	锁骨上	3	16775	1.68	88	11	75	90	2	7	3	2	1	0	0	0	0	1
19		56	2	21.5		45	锁骨上	3	21215	2.12	65	13	40	55	2	7	4	3	1	0	0	0	0	1
20		42	1	19.5		3	锁骨上	3	17664	1.77	75	10	40	56	2	8	4	2	1	0	0	0	0	1
21		26	1	21.5		6	锁骨上	3	18890	1.89	65	9	15	19	3	6	6	3	1	0	0	0	0	1
22		33	2	23.3		12	锁骨上	3	15673	1.57	70	10	25	30	3	6	2	3	1	0	0	0	0	1
23		46	2	19.5		4	锁骨上	3	20122	2.01	90	10	15	23	3	6	2	3	1	0	0	0	0	1
24		40	2	23		26	锁骨上	3	20445	2.04	100	11	30	45	3	5	2	2	1	0	0	0	0	1
25		36	2	19.3		5	锁骨上	3	17004	1.7	120	25	80	95	3	8	4	3	1	0	0	0	0	1
26		44	2	27.9		8	锁骨上	3	17786	1.78	90	11	40	52	3	7	5	2	1	0	0	0	0	1
27		53	2	24.7		7	锁骨上	3	14563	1.46	100	13	50	75	3	5	3	3	1	0	0	0	0	1
28		36	2	26.3		6	锁骨上	3	22312	2.23	90	10	40	50	2	8	5	2	1	0	0	0	0	1
29		27	1	21.5		7	锁骨上	3	16743	1.67	70	11	80	90	2	6	4	3	1	0	0	0	0	1
30		45	1	19.5		45	锁骨上	3	16643	1.66	60	15	40	50	3	6	5	2	1	0	0	0	0	1
31		40	2	23		5	锁骨上	3	20122	2.01	80	10	30	40	2	7	3	3	1	0	0	0	0	1
		8.84223		2.80698		12.441			3044.48		16.757	5.94961	20.4519	24.4608	0.475191	1.02862	1.18866	0.50161
